# Supplementary material for: Estimating the potential for global dissemination of pandemic pathogens using the global airline network and healthcare development indices
Source: Sci Rep. 2022 Feb 23;12:3070. doi: 10.1038/s41598-022-06932-y (PMC8866520; doi:10.1038/s41598-022-06932-y)
Supplement: Supplementary file 2 — Supplementary Table S1. [file 41598_2022_6932_MOESM2_ESM.xlsx]

## Sheet: Information
Article Title	“Estimating the potential for global dissemination of pandemic pathogens using the global airline network and healthcare development indices”
Authors	Margaux MI Meslé, Roberto Vivancos, Ian M Hall, Robert M Christley, Steve Leach and Jonathan M Read
Description	Data containted within Table S1 of the Supplementary material of the article.
Correspondence	jonathan.read@lancaster.ac.uk
Quadrant	This refers to the quadrant each country is placed within scenario space, defined by the medians of connectivity and normalised healthcar index.
	Quadrant	Definition
	A	Low connectivity, high healthcare
	B	High connectivity, high healthcare
	C	Low connectivity, low healthcare
	D	High connectivity, low healthcare

## Sheet: Table_data
		Connectivity				Rand								GBD_score										GHS_score
Country	Income.group	pc.sim.fail	Fm	Fm.min	Fm.max	Rand_score	Rand_norm_score	Rand_d	Rand_sqrt2d	Rand_d_rank	Rand_cluster	Rand_d_decile	Rand_quadrant	GBD_score	GBD_norm_score	GBD_norm_lower	GBD_norm_upper	GBD_d	GBD_sqrt2d	GBD_d_rank	GBD_cluster	GBD_d_decile	GBD_quadrant	GHS_score	GHS_norm_score	GHS_d	GHS_sqrt2d	GHS_d_rank	GHS_cluster	GHS_d_decile	GHS_quadrant
Afghanistan	Low income	0	0.303008	0.267159	0.344	0.157034	0.157034	0.714463	0.69975	16	2	1	C	32.5	0.216049	0.14321	0.291358	0.729709	0.684505	17	1	1	C	32.3	0.239227	0.736904	0.67731	69	1	4	C
Albania	Upper middle income	0	0.330499	0.277183	0.379536	0.626259	0.626259	0.91675	0.497463	104	6	6	A	78.2	0.780247	0.753086	0.804938	1.02811	0.386101	167	2	9	A	52.9	0.545319	0.863484	0.55073	135	2	8	A
Algeria	Upper middle income	0	0.534104	0.471348	0.605272	0.496612	0.496612	0.680943	0.733271	10	1	1	D	63.7	0.601235	0.571605	0.633333	0.76062	0.653594	25	1	2	B	23.6	0.109955	0.478696	0.935518	1	1	1	D
American Samoa	Upper middle income	0	0.0486538	0.0394546	0.0583988	NA	NA	NA	NA	NA	NA	NA	NA	63.3	0.596296	0.553086	0.638272	1.12278	0.291436	187	2	10	C	NA	NA	NA	NA	NA	NA	NA	NA
Andorra	High income	NA	NA	NA	NA	NA	NA	NA	NA	NA	NA	NA	NA	94.6	0.982716	0.966667	1	NA	NA	NA	NA	NA	NA	30.5	0.212481	NA	NA	NA	NA	NA	NA
Angola	Upper middle income	0	0.29884	0.25772	0.327662	0.148414	0.148414	0.716696	0.697518	17	2	1	C	40.7	0.317284	0.0654321	0.492593	0.769607	0.644607	27	1	2	C	25.2	0.13373	0.713799	0.700414	57	1	3	C
Antigua and Barbuda, Leeward Islands	High income	0	0.187293	0.147099	0.213188	0.693938	0.693938	1.06866	0.34555	178	9	10	A	66.7	0.638272	0.612346	0.665432	1.03338	0.38083	170	2	9	A	29	0.190193	0.834665	0.579549	115	2	6	C
Argentina	Upper middle income	0	0.542518	0.501617	0.580276	0.707041	0.707041	0.842138	0.572075	64	4	4	B	68.4	0.659259	0.64321	0.675309	0.802442	0.611772	35	1	2	B	58.6	0.630015	0.778594	0.63562	89	1	5	B
Armenia	Lower middle income	0	0.342762	0.286692	0.399589	0.706912	0.706912	0.965239	0.448975	141	7	8	B	67.5	0.648148	0.623457	0.679012	0.923069	0.491144	90	2	5	B	50.2	0.505201	0.828969	0.585245	113	2	6	B
Australia	High income	0	0.691474	0.622908	0.741335	0.912517	0.912517	0.963263	0.45095	139	7	8	B	89.8	0.923457	0.914815	0.933333	0.973633	0.440581	136	2	8	B	75.5	0.881129	0.933583	0.48063	170	2	9	B
Austria	High income	0	0.633461	0.568638	0.683565	0.874243	0.874243	0.947972	0.466241	129	7	7	B	88.2	0.903704	0.892593	0.91358	0.975208	0.439005	138	2	8	B	58.5	0.628529	0.727598	0.686615	65	1	4	B
Azerbaijan	Upper middle income	0	0.360125	0.299508	0.414962	0.550328	0.550328	0.843979	0.570234	66	4	4	D	64.5	0.611111	0.587654	0.635802	0.884815	0.529399	70	2	4	B	34.2	0.267459	0.693523	0.72069	49	1	3	D
Bahamas	High income	0	0.437357	0.391264	0.50379	0.653653	0.653653	0.862455	0.551758	75	5	4	B	63.9	0.603704	0.567901	0.638272	0.825242	0.588971	44	1	3	B	30.6	0.213967	0.601954	0.812259	19	1	1	D
Bahrain	High income	0	0.448314	0.408311	0.497651	0.663702	0.663702	0.863052	0.551162	76	5	4	B	79	0.790123	0.755556	0.823457	0.963666	0.450547	129	2	7	B	39.4	0.344725	0.650533	0.763681	35	1	2	B
Bangladesh	Low income	0	0.495172	0.46204	0.534552	0.422107	0.422107	0.658046	0.756167	8	1	1	D	51.7	0.453086	0.412346	0.492593	0.678335	0.735879	7	1	1	D	35	0.279346	0.576962	0.837252	12	1	1	D
Barbados	High income	0	0.267321	0.234431	0.294918	0.681515	0.681515	1.00064	0.413573	155	8	9	A	66.8	0.639506	0.609877	0.67037	0.972516	0.441698	135	2	8	A	31.9	0.233284	0.768922	0.645292	85	1	5	C
Belarus	Upper middle income	0	0.296481	0.252714	0.327222	0.616419	0.616419	0.935367	0.478847	122	6	7	A	74.4	0.733333	0.71358	0.754321	1.01623	0.397987	162	2	9	A	35.3	0.283804	0.758606	0.655607	78	1	5	C
Belgium	High income	0	0.664788	0.571906	0.736738	0.870933	0.870933	0.933216	0.480998	121	6	7	B	87.9	0.9	0.88642	0.911111	0.9604	0.453814	126	2	7	B	61	0.665676	0.745313	0.6689	73	1	4	B
Belize	Upper middle income	0	0.192033	0.13962	0.218252	0.551546	0.551546	0.978271	0.435943	149	7	8	C	58.3	0.534568	0.501235	0.571605	0.9688	0.445413	134	2	8	C	31.8	0.231798	0.84056	0.573653	121	2	7	C
Benin	Low income	0	0.137196	0.121044	0.160198	0.206682	0.206682	0.887214	0.527	91	5	5	C	43	0.345679	0.219753	0.467901	0.929475	0.484738	96	2	6	C	28.8	0.187221	0.882883	0.531331	141	2	8	C
Bermuda	High income	0	0.232835	0.169043	0.283013	NA	NA	NA	NA	NA	NA	NA	NA	79	0.790123	0.765432	0.814815	1.10129	0.312925	184	2	10	A	NA	NA	NA	NA	NA	NA	NA	NA
Bhutan	Lower middle income	0	0.127407	0.118129	0.136554	0.46088	0.46088	0.986828	0.427386	150	8	8	C	52.7	0.465432	0.41358	0.514815	0.988962	0.425252	148	2	8	C	40.3	0.358098	0.943214	0.471	173	2	10	A
Bolivia	Lower middle income	0	0.29494	0.276274	0.326912	0.500436	0.500436	0.864607	0.549606	79	5	5	C	59.2	0.545679	0.504938	0.588889	0.891558	0.522656	73	2	4	C	35.8	0.291233	0.762841	0.651373	82	1	5	C
Bosnia and Herzegovina	Upper middle income	0	0.240237	0.184065	0.298328	0.523079	0.523079	0.922416	0.491797	114	6	7	C	78.2	0.780247	0.751852	0.801235	1.08905	0.325166	182	2	10	A	42.8	0.395245	0.856422	0.557792	128	2	7	A
Botswana	Upper middle income	0	0.156516	0.140072	0.175634	0.548363	0.548363	1.00606	0.408149	158	8	9	C	51.1	0.445679	0.160494	0.6	0.953989	0.460225	117	2	7	C	31.1	0.221397	0.872056	0.542158	136	2	8	C
Brazil	Upper middle income	0	0.654765	0.585534	0.711942	0.716641	0.716641	0.795463	0.618751	40	3	3	B	64.9	0.616049	0.597531	0.638272	0.70619	0.708024	12	1	1	B	59.7	0.64636	0.732781	0.681433	68	1	4	B
Brunei	High income	0	0.261193	0.234503	0.281744	0.762886	0.762886	1.06199	0.352219	175	9	10	A	70	0.679012	0.658025	0.701235	1.00344	0.410772	159	2	9	A	32.6	0.243685	0.777958	0.636255	88	1	5	C
Bulgaria	Upper middle income	0	0.452983	0.373031	0.559054	0.66612	0.66612	0.861942	0.552272	74	5	4	B	71.4	0.696296	0.674074	0.717284	0.885469	0.528744	71	2	4	B	45.6	0.43685	0.700047	0.714167	53	1	3	B
Burkina Faso	Low income	0	0.135857	0.122373	0.160441	0.231504	0.231504	0.894616	0.519598	95	5	6	C	42.9	0.344444	0.232099	0.450617	0.930261	0.483953	97	2	6	C	30.1	0.206538	0.888482	0.525731	144	2	8	C
Burundi	Low income	0	0.105018	0.0851895	0.146987	0.354104	0.354104	0.962487	0.451726	137	7	8	C	40.4	0.31358	0.204938	0.418519	0.948327	0.465886	111	2	6	C	22.8	0.0980684	0.900339	0.513875	153	2	8	C
Cambodia	Low income	0	0.480842	0.451084	0.522616	0.355133	0.355133	0.629003	0.78521	4	1	1	D	50.7	0.440741	0.397531	0.488889	0.681012	0.733201	8	1	1	D	39.2	0.341753	0.621547	0.792666	27	1	2	B
Cameroon	Lower middle income	0	0.227938	0.202637	0.256737	0.38877	0.38877	0.86442	0.549794	78	5	5	C	44.4	0.362963	0.246914	0.47284	0.853125	0.561089	52	1	3	C	34.4	0.270431	0.818054	0.596159	107	2	6	C
Canada	High income	0	0.76949	0.693333	0.850794	0.9734	0.9734	1.00032	0.413892	154	8	9	B	87.6	0.896296	0.88642	0.907407	0.925463	0.48875	92	2	5	B	75.3	0.878158	0.907907	0.506306	156	2	9	B
Cape Verde	Lower middle income	0	0.233265	0.216201	0.262919	0.486189	0.486189	0.907889	0.506325	100	6	6	C	61.7	0.576543	0.532099	0.616049	0.959314	0.454899	125	2	7	C	29.3	0.194651	0.791057	0.623157	94	2	5	C
Central African Republic	Low income	0.1	0.0536141	0.0450529	0.0707992	6.1e-05	6.1e-05	0.946386	0.467828	128	7	7	C	28.6	0.167901	0.0296296	0.324691	0.961164	0.453049	127	2	7	C	27.3	0.164933	0.96065	0.453563	178	2	10	C
Chad	Low income	0	0.118609	0.103957	0.1319	0.09845	0.09845	0.886872	0.527341	90	5	5	C	37.7	0.280247	0.149383	0.409877	0.924872	0.489342	91	2	5	C	28.8	0.187221	0.901056	0.513158	154	2	9	C
Chile	High income	0	0.449545	0.425476	0.477697	0.801129	0.801129	0.972013	0.442201	145	7	8	B	76	0.753086	0.734568	0.77037	0.932813	0.4814	100	2	6	B	58.3	0.625557	0.83326	0.580953	114	2	6	B
China	Upper middle income	0	0.805105	0.742905	0.877788	0.663535	0.663535	0.691565	0.722648	13	2	1	B	74.2	0.730864	0.709877	0.750617	0.756404	0.65781	21	1	2	B	48.2	0.475483	0.513875	0.900338	4	1	1	B
Chinese Taipei	NA	0	0.69391	0.647716	0.743587	0.709691	0.709691	0.772886	0.641328	33	3	2	B	NA	NA	NA	NA	NA	NA	NA	NA	NA	NA	NA	NA	NA	NA	NA	NA	NA	NA
Colombia	Upper middle income	0	0.533821	0.468564	0.58191	0.58385	0.58385	0.74713	0.667083	26	2	2	B	67.8	0.651852	0.62716	0.675309	0.801395	0.612819	34	1	2	B	44.2	0.416048	0.624835	0.789379	30	1	2	B
Comoros	Low income	0	0.0636712	0.0483057	0.0968037	0.238068	0.238068	0.96612	0.448093	143	7	8	C	47.7	0.403704	0.303704	0.496296	1.01965	0.394562	164	2	9	C	27.2	0.163447	0.950488	0.463726	176	2	10	C
Congo	Lower middle income	0	0.184447	0.16137	0.20488	0.268887	0.268887	0.858735	0.555478	71	5	4	C	NA	NA	NA	NA	NA	NA	NA	NA	NA	NA	23.6	0.109955	0.822932	0.591282	110	2	6	C
Congo (Brazzaville)	NA	NA	NA	NA	NA	NA	NA	NA	NA	NA	NA	NA	NA	43.5	0.351852	0.237037	0.465432	NA	NA	NA	NA	NA	NA	NA	NA	NA	NA	NA	NA	NA	NA
Democratic Republic of Congo	Low income	0	0.197187	0.173421	0.229521	0.181762	0.181762	0.823132	0.591082	53	4	3	C	40.4	0.31358	0.223457	0.419753	0.861882	0.552331	62	1	4	C	26.5	0.153046	0.817271	0.596943	106	2	6	C
Cook Islands	NA	0	0.102526	0.0735205	0.125181	NA	NA	NA	NA	NA	NA	NA	NA	NA	NA	NA	NA	NA	NA	NA	NA	NA	NA	20.4	0.0624071	0.899641	0.514572	152	2	8	C
Costa Rica	Upper middle income	0	0.447789	0.385531	0.48974	0.73696	0.73696	0.920894	0.493319	110	6	6	B	72.9	0.714815	0.690123	0.735802	0.90327	0.510944	76	2	4	B	45.1	0.429421	0.699527	0.714686	52	1	3	B
Republic of Côte d'Ivoire	Lower middle income	0	0.233035	0.186793	0.268553	0.270743	0.270743	0.813349	0.600864	46	4	3	C	42.4	0.338272	0.230864	0.441975	0.83825	0.575964	46	1	3	C	35.5	0.286776	0.818826	0.595388	108	2	6	C
Croatia	High income	0	0.448092	0.292226	0.630412	0.719996	0.719996	0.907192	0.507022	99	6	6	B	81.6	0.822222	0.808642	0.835802	0.990279	0.423935	150	2	8	B	53.3	0.551263	0.78006	0.634154	90	1	5	B
Cuba	Upper middle income	0	0.45692	0.404488	0.523929	0.69591	0.69591	0.882738	0.531476	86	5	5	B	73.5	0.722222	0.707407	0.739506	0.903626	0.510587	77	2	5	B	35.2	0.282318	0.612078	0.802136	24	1	2	D
Cyprus	High income	0	0.520071	0.401372	0.612695	0.66563	0.66563	0.820606	0.593607	52	4	3	B	85.3	0.867901	0.854321	0.881481	0.991758	0.422455	151	2	8	B	43	0.398217	0.623625	0.790588	29	1	2	B
Czech Republic	High income	0	0.560515	0.46983	0.627478	0.847175	0.847175	0.954386	0.459828	132	7	7	B	84.8	0.861728	0.850617	0.87284	0.967328	0.446886	133	2	7	B	52	0.531947	0.69001	0.724203	47	1	3	B
Denmark	High income	0	0.648798	0.561221	0.72066	0.953641	0.953641	1.01625	0.397959	163	8	9	B	85.7	0.87284	0.860494	0.885185	0.940846	0.473367	105	2	6	B	70.4	0.805349	0.878596	0.535618	139	2	8	B
Djibouti	Lower middle income	0	0.127605	0.113744	0.138491	0.297892	0.297892	0.921853	0.492361	113	6	6	C	44.7	0.366667	0.223457	0.491358	0.946318	0.467896	110	2	6	C	23.2	0.104012	0.878574	0.53564	138	2	8	C
Dominica	Upper middle income	0	0.0811823	0.0640714	0.101422	0.60417	0.60417	1.09966	0.314556	183	10	10	A	58.1	0.532099	0.496296	0.567901	1.06177	0.352444	178	2	10	C	24	0.115899	0.926099	0.488115	166	2	9	C
Dominican Republic	Upper middle income	0	0.600459	0.546963	0.656306	0.499533	0.499533	0.639661	0.774552	5	1	1	D	62.5	0.58642	0.558025	0.611111	0.709592	0.704621	14	1	1	D	38.3	0.32838	0.517172	0.897041	5	1	1	B
Ecuador	Upper middle income	0	0.417721	0.382458	0.467102	0.575843	0.575843	0.818928	0.595285	51	4	3	B	61.2	0.57037	0.540741	0.6	0.815089	0.599124	38	1	2	D	50.1	0.503715	0.76992	0.644294	86	1	5	B
Egypt	Lower middle income	0	0.613308	0.559176	0.675398	0.530405	0.530405	0.656399	0.757814	7	1	1	D	61	0.567901	0.539506	0.593827	0.687053	0.72716	9	1	1	D	39.9	0.352155	0.523014	0.8912	6	1	1	B
El Salvador	Lower middle income	0	0.330758	0.291185	0.373649	0.607731	0.607731	0.904003	0.510211	98	6	6	A	64.4	0.609877	0.57037	0.640741	0.905447	0.508767	78	2	5	A	44.2	0.416048	0.788023	0.626191	93	2	5	A
Equatorial Guinea	High income	0	0.139682	0.119452	0.14904	0.430054	0.430054	0.961818	0.452395	136	7	8	C	48.4	0.412346	0.159259	0.548148	0.954032	0.460182	118	2	7	C	16.2	0	0.860318	0.553895	133	2	7	C
Eritrea	Low income	0	0.108959	0.0838452	0.142716	0.252978	0.252978	0.926257	0.487957	116	6	7	C	38.1	0.285185	0.130864	0.430864	0.935566	0.478647	104	2	6	C	22.4	0.0921248	0.89579	0.518423	147	2	8	C
Estonia	High income	0	0.319153	0.266432	0.362634	0.797443	0.797443	1.04855	0.365659	171	9	10	A	81.4	0.819753	0.803704	0.834568	1.06562	0.348593	180	2	10	A	57	0.606241	0.911636	0.502578	158	2	9	A
Ethiopia	Low income	0	0.33143	0.303099	0.35999	0.382021	0.382021	0.770017	0.644197	32	3	2	C	44.2	0.360494	0.249383	0.464198	0.759567	0.654647	24	1	2	C	40.6	0.362556	0.760547	0.653666	80	1	5	B
Fiji	Upper middle income	0	0.274437	0.244361	0.308725	0.567238	0.567238	0.920978	0.493236	111	6	6	C	46.6	0.390123	0.339506	0.439506	0.823795	0.590419	41	1	3	C	25.7	0.141159	0.739167	0.675047	71	1	4	C
Finland	High income	0	0.556955	0.49083	0.606081	0.968274	0.968274	1.06482	0.349393	176	9	10	B	89.6	0.920988	0.908642	0.932099	1.02201	0.392202	165	2	9	B	68.7	0.780089	0.897122	0.517092	149	2	8	B
France	High income	0	0.822614	0.726398	0.917792	0.855407	0.855407	0.873606	0.540608	81	5	5	B	87.9	0.9	0.887654	0.912346	0.917315	0.496899	88	2	5	B	68.2	0.77266	0.79276	0.621453	96	2	5	B
Gabon	Upper middle income	0	0.163233	0.141158	0.191324	0.40295	0.40295	0.928734	0.48548	117	6	7	C	51.4	0.449383	0.341975	0.54321	0.949802	0.464412	113	2	6	C	20	0.0564636	0.838669	0.575544	119	2	7	C
Gambia	Low income	0	0.101892	0.0898452	0.118688	0.207809	0.207809	0.921836	0.492378	112	6	6	C	49.7	0.428395	0.346914	0.509877	0.995047	0.419166	154	2	9	C	34.2	0.267459	0.937087	0.477127	171	2	9	C
Georgia	Lower middle income	0	0.325762	0.280899	0.377131	0.735821	0.735821	0.998013	0.416201	152	8	9	A	62.1	0.581481	0.555556	0.607407	0.890347	0.523866	72	2	4	C	52	0.531947	0.858816	0.555398	132	2	7	A
Germany	High income	0	0.863219	0.762927	0.949269	0.96689	0.96689	0.976517	0.437697	148	7	8	B	86.4	0.881481	0.869136	0.892593	0.892031	0.522183	74	2	4	B	66	0.73997	0.752506	0.661708	75	1	4	B
Ghana	Lower middle income	0	0.296241	0.255829	0.361245	0.462565	0.462565	0.842166	0.572048	65	4	4	C	49.7	0.428395	0.308642	0.540741	0.823893	0.590321	42	1	3	C	35.5	0.286776	0.759946	0.654268	79	1	5	C
Greece	High income	0	0.647353	0.488813	0.797392	0.734145	0.734145	0.81445	0.599763	49	4	3	B	87	0.888889	0.877778	0.9	0.956286	0.457927	120	2	7	B	53.8	0.558692	0.660679	0.753534	37	1	2	B
Greenland	High income	0	0.0798304	0.0542792	0.134486	NA	NA	NA	NA	NA	NA	NA	NA	71	0.691358	0.662963	0.72963	1.15095	0.263263	188	2	10	A	NA	NA	NA	NA	NA	NA	NA	NA
Grenada, Windward Islands	Upper middle income	0	0.136966	0.126258	0.158744	0.597669	0.597669	1.04978	0.364434	172	9	10	A	58.3	0.534568	0.496296	0.57037	1.01518	0.399033	161	2	9	C	27.5	0.167905	0.879216	0.534998	140	2	8	C
Guam	High income	0	0.382839	0.368497	0.404112	NA	NA	NA	NA	NA	NA	NA	NA	63.4	0.597531	0.561728	0.635802	0.859029	0.555185	58	1	4	D	NA	NA	NA	NA	NA	NA	NA	NA
Guatemala	Lower middle income	0	0.35029	0.306476	0.394026	0.477179	0.477179	0.806116	0.608098	42	4	3	D	55.7	0.502469	0.465432	0.540741	0.821339	0.592874	39	1	3	D	32.7	0.245171	0.694429	0.719785	50	1	3	D
Guinea	Low income	0	0.114515	0.0914814	0.13311	0.213225	0.213225	0.910796	0.503418	101	6	6	C	38.6	0.291358	0.193827	0.390123	0.932187	0.482026	99	2	6	C	32.7	0.245171	0.9188	0.495414	160	2	9	C
Guinea-Bissau	Low income	0	0.0483348	0.0428807	0.0561824	0.187841	0.187841	0.970026	0.444187	144	7	8	C	36.3	0.262963	0	0.434568	0.987328	0.426886	145	2	8	C	20	0.0564636	0.953339	0.460875	177	2	10	C
Guyana	Lower middle income	0	0.179089	0.161486	0.211399	0.554987	0.554987	0.990911	0.423302	151	8	8	C	49.8	0.42963	0.391358	0.471605	0.92654	0.487674	94	2	5	C	31.7	0.230312	0.852607	0.561607	124	2	7	C
Haiti	Low income	0	0.295659	0.264548	0.334903	0.149471	0.149471	0.720027	0.694187	18	2	1	C	38.5	0.290123	0.230864	0.351852	0.761753	0.65246	26	1	2	C	31.5	0.22734	0.740122	0.674092	72	1	4	C
Honduras	Lower middle income	0	0.30101	0.26236	0.342631	0.407296	0.407296	0.808998	0.605216	45	4	3	C	53.9	0.480247	0.430864	0.528395	0.848071	0.566142	49	1	3	C	27.6	0.169391	0.719222	0.694991	60	1	4	C
Hungary	Upper middle income	0	0.553205	0.478926	0.600312	0.795623	0.795623	0.912492	0.501721	102	6	6	B	79.6	0.797531	0.780247	0.814815	0.914156	0.500057	86	2	5	B	54	0.561664	0.7177	0.696514	59	1	4	B
Iceland	High income	0	0.380738	0.310382	0.497457	0.908112	0.908112	1.09916	0.315053	182	10	10	B	93.6	0.97037	0.961728	0.980247	1.15113	0.263082	189	2	10	B	46.3	0.447251	0.763884	0.650329	83	1	5	B
India	Lower middle income	0	0.75783	0.698041	0.820638	0.493799	0.493799	0.549985	0.864228	2	1	1	D	44.8	0.367901	0.340741	0.397531	0.440451	0.973762	1	1	1	D	46.5	0.450223	0.511221	0.902993	3	1	1	B
Indonesia	Lower middle income	0	0.658198	0.604799	0.720314	0.562944	0.562944	0.658585	0.755628	9	1	1	D	49.2	0.422222	0.374074	0.467901	0.543231	0.870982	2	1	1	D	56.6	0.600297	0.690786	0.723428	48	1	3	B
Iran	Upper middle income	0	0.499463	0.448075	0.534851	0.567841	0.567841	0.756955	0.657258	28	3	2	D	71.1	0.692593	0.653086	0.730864	0.85453	0.559683	54	1	3	B	37.7	0.319465	0.593798	0.820416	17	1	1	B
Iraq	Upper middle income	0	0.412451	0.379785	0.444757	0.432182	0.432182	0.72938	0.684833	23	2	2	D	60.1	0.55679	0.503704	0.608642	0.809462	0.604751	37	1	2	D	25.8	0.142645	0.604617	0.809596	21	1	2	D
Republic of Ireland	High income	0	0.69157	0.604086	0.763408	0.90632	0.90632	0.957364	0.45685	134	7	8	B	88.4	0.906173	0.895062	0.917284	0.957224	0.456989	121	2	7	B	59	0.635958	0.706804	0.707409	56	1	3	B
Israel	High income	0	0.597644	0.516134	0.666283	0.782439	0.782439	0.87983	0.534383	85	5	5	B	85.5	0.87037	0.854321	0.882716	0.958872	0.455342	124	2	7	B	47.3	0.46211	0.612729	0.801485	25	1	2	B
Italy	High income	0	0.824225	0.712741	0.915136	0.82169	0.82169	0.84028	0.573933	63	4	4	B	88.7	0.909877	0.898765	0.920988	0.9267	0.487514	95	2	5	B	56.2	0.594354	0.619801	0.794413	26	1	2	B
Jamaica	Upper middle income	0	0.497703	0.450478	0.55991	0.499783	0.499783	0.70858	0.705634	15	2	1	D	63.7	0.601235	0.55679	0.635802	0.783444	0.630769	28	1	2	B	29	0.190193	0.537099	0.877115	9	1	1	D
Japan	High income	0	0.768253	0.704701	0.840896	0.92641	0.92641	0.954957	0.459257	133	7	8	B	89	0.91358	0.904938	0.923457	0.942515	0.471698	107	2	6	B	59.8	0.647845	0.688048	0.726165	46	1	3	B
Jordan	Upper middle income	0	0.454523	0.390688	0.537462	0.707361	0.707361	0.893255	0.520958	94	5	5	B	76.5	0.759259	0.733333	0.782716	0.93489	0.479323	101	2	6	B	42.1	0.384844	0.667571	0.746643	39	1	2	B
Kazakhstan	Upper middle income	0	0.432884	0.367813	0.488472	0.607098	0.607098	0.830776	0.583438	56	4	3	B	61.1	0.569136	0.545679	0.596296	0.803453	0.610761	36	1	2	D	40.7	0.364042	0.673904	0.740309	43	1	3	B
Kenya	Low income	0	0.381655	0.341973	0.444607	0.385436	0.385436	0.728636	0.685577	22	2	2	D	48.7	0.416049	0.37284	0.459259	0.745283	0.66893	19	1	1	D	47.1	0.459138	0.770167	0.644046	87	1	5	B
Kiribati	Lower middle income	3.3	0.0266878	0.0201522	0.0331753	0.388403	0.388403	1.04795	0.366266	170	9	9	C	44.9	0.369136	0.308642	0.428395	1.04096	0.373253	172	2	10	C	19.2	0.0445765	0.974332	0.439881	184	2	10	C
North Korea	Low income	0	0.0673857	0.054755	0.0739976	0.37487	0.37487	1.00514	0.409078	157	8	9	C	62.3	0.583951	0.520988	0.64321	1.10035	0.313865	183	2	10	C	17.5	0.0193165	0.932814	0.481399	169	2	9	C
South Korea	High income	0	0.733253	0.670365	0.79432	0.879402	0.879402	0.918968	0.495246	107	6	6	B	85.8	0.874074	0.860494	0.888889	0.913871	0.500343	85	2	5	B	70.2	0.802377	0.845555	0.568658	122	2	7	B
Kuwait	High income	0	0.530065	0.485628	0.58946	0.664856	0.664856	0.81417	0.600044	48	4	3	B	82	0.82716	0.801235	0.851852	0.951333	0.462881	114	2	6	B	46.1	0.444279	0.646702	0.767512	34	1	2	B
Kyrgyzstan	Lower middle income	0	0.332909	0.298575	0.36801	0.555486	0.555486	0.868087	0.546127	80	5	5	C	60.4	0.560494	0.535802	0.582716	0.8713	0.542914	66	1	4	C	49.3	0.491828	0.828797	0.585416	112	2	6	B
Lao People's Democratic Republic	Lower middle income	0	0.294246	0.277851	0.317845	0.355111	0.355111	0.790059	0.624155	39	3	3	C	44.9	0.369136	0.317284	0.418519	0.796461	0.617753	31	1	2	C	43.1	0.399703	0.81108	0.603133	103	2	6	A
Latvia	High income	0	0.409287	0.340132	0.457167	0.763937	0.763937	0.965682	0.448531	142	7	8	B	77.7	0.774074	0.75679	0.793827	0.973721	0.440492	137	2	8	B	62.9	0.693908	0.911291	0.502923	157	2	9	B
Lebanon	Upper middle income	0	0.462425	0.392356	0.548373	0.546332	0.546332	0.766463	0.64775	31	3	2	D	80	0.802469	0.753086	0.855556	0.96589	0.448323	131	2	7	B	43.1	0.399703	0.669888	0.744326	40	1	3	B
Lesotho	Lower middle income	0	0.0438534	0.0389051	0.048568	0.34486	0.34486	1.01644	0.397776	164	8	9	C	35.7	0.255556	0.137037	0.381481	0.98971	0.424504	149	2	8	C	30.2	0.208024	0.978514	0.435699	186	2	10	C
Liberia	Low income	0	0.0790588	0.0510787	0.136661	0.213114	0.213114	0.945278	0.468936	127	7	7	C	45.4	0.375309	0.281481	0.467901	0.994479	0.419734	153	2	9	C	35.1	0.280832	0.962808	0.451406	179	2	10	C
Libya	Upper middle income	0	0.296387	0.209946	0.413452	0.493272	0.493272	0.859295	0.554918	73	5	4	C	69.9	0.677778	0.644444	0.711111	0.976962	0.437252	139	2	8	A	25.7	0.141159	0.717633	0.696581	58	1	3	C
Liechtenstein	High income	100	NA	NA	NA	NA	NA	NA	NA	NA	NA	NA	NA	NA	NA	NA	NA	NA	NA	NA	NA	NA	NA	43.5	0.405646	NA	NA	NA	NA	NA	NA
Lithuania	High income	0	0.424379	0.352632	0.47514	0.771597	0.771597	0.962653	0.45156	138	7	8	B	76.6	0.760494	0.746914	0.776543	0.953777	0.460437	116	2	7	B	55	0.576523	0.814689	0.599525	105	2	6	B
Luxembourg	High income	0	0.364647	0.301921	0.416375	0.875694	0.875694	1.0819	0.332311	180	9	10	B	89.3	0.917284	0.906173	0.928395	1.11583	0.298381	186	2	10	B	43.8	0.410104	0.756213	0.658001	77	1	4	B
Macedonia	Upper middle income	0	0.267211	0.21339	0.324858	0.68599	0.68599	1.00377	0.41044	156	8	9	A	76	0.753086	0.725926	0.777778	1.05077	0.363443	173	2	10	A	39.1	0.340267	0.807937	0.606277	102	2	6	A
Madagascar	Low income	0	0.164834	0.13111	0.198322	0.170787	0.170787	0.852449	0.561764	69	5	4	C	43.7	0.354321	0.245679	0.47037	0.907218	0.506995	79	2	5	C	40.1	0.355126	0.907533	0.506681	155	2	9	A
Malawi	Low income	0	0.162535	0.132981	0.193343	0.279987	0.279987	0.883029	0.531185	87	5	5	C	47	0.395062	0.288889	0.495062	0.92597	0.488243	93	2	5	C	28	0.175334	0.855622	0.558591	127	2	7	C
Malaysia	Upper middle income	0	0.658334	0.608721	0.700548	0.761135	0.761135	0.834303	0.57991	59	4	4	B	66.6	0.637037	0.606173	0.669136	0.722877	0.691336	16	1	1	B	62.2	0.683507	0.764145	0.650069	84	1	5	B
Maldives	Upper middle income	0	0.401042	0.376177	0.422191	0.576299	0.576299	0.831186	0.583027	57	4	3	B	75.5	0.746914	0.716049	0.777778	0.957408	0.456806	122	2	7	B	33.8	0.261516	0.65356	0.760654	36	1	2	D
Mali	Low income	0	0.166073	0.136483	0.19105	0.184254	0.184254	0.85404	0.560174	70	5	4	C	45.6	0.377778	0.285185	0.471605	0.915506	0.498708	87	2	5	C	29	0.190193	0.855341	0.558873	126	2	7	C
Malta	High income	0	0.440387	0.340628	0.536794	0.706869	0.706869	0.901571	0.512642	96	6	6	B	85.1	0.865432	0.851852	0.877778	1.0306	0.383612	168	2	9	B	37.3	0.313522	0.641453	0.77276	33	1	2	D
Marshall Islands	Upper middle income	0.9	0.0326425	0.0266819	0.0358768	0.544611	0.544611	1.11013	0.304087	185	10	10	C	49.8	0.42963	0.379012	0.483951	1.05847	0.355742	175	2	10	C	18.2	0.0297177	0.967814	0.4464	182	2	10	C
Mauritania	Lower middle income	0	0.131456	0.119363	0.151356	0.107294	0.107294	0.875146	0.539067	82	5	5	C	52	0.45679	0.355556	0.559259	0.981339	0.432875	141	2	8	C	27.5	0.167905	0.884625	0.529589	143	2	8	C
Mauritius	Upper middle income	0	0.336052	0.301948	0.357168	0.635763	0.635763	0.919251	0.494963	108	6	6	B	65.7	0.625926	0.604938	0.648148	0.912475	0.501739	83	2	5	B	34.9	0.27786	0.719746	0.694468	62	1	4	D
Mexico	Upper middle income	0	0.730072	0.664347	0.785477	0.734971	0.734971	0.782971	0.631243	37	3	2	B	62.6	0.587654	0.567901	0.607407	0.646683	0.767531	5	1	1	D	57.6	0.615156	0.671772	0.742441	42	1	3	B
Federated States of Micronesia	Lower middle income	0.1	0.0482376	0.0446991	0.0531972	0.425305	0.425305	1.04247	0.371747	169	9	9	C	53.8	0.479012	0.364198	0.574074	1.06551	0.348707	179	2	10	C	32.8	0.246657	0.983205	0.431009	188	2	10	C
Republic of Moldova	Lower middle income	0	0.309129	0.253299	0.350311	0.635987	0.635987	0.939033	0.475181	124	6	7	A	73.1	0.717284	0.693827	0.739506	0.995891	0.418322	155	2	9	A	42.9	0.396731	0.79668	0.617534	97	2	6	A
Monaco	High income	0	0.0570379	0.045005	0.0661041	0.753737	0.753737	1.20719	0.207028	189	10	NA	A	NA	NA	NA	NA	NA	NA	NA	NA	NA	NA	32.7	0.245171	0.974313	0.4399	183	2	10	C
Mongolia	Lower middle income	0	0.222004	0.176213	0.302381	0.626185	0.626185	0.998692	0.415521	153	8	9	A	58.5	0.537037	0.491358	0.57037	0.94535	0.468863	108	2	6	C	49.5	0.494799	0.922011	0.492202	163	2	9	A
Montenegro	Upper middle income	0	0.242571	0.164196	0.34911	0.612065	0.612065	0.973819	0.440395	147	7	8	A	80.7	0.811111	0.790123	0.830864	1.10977	0.304439	185	2	10	A	43.7	0.408618	0.860621	0.553593	134	2	7	A
Morocco	Lower middle income	0	0.610318	0.527943	0.68783	0.569769	0.569769	0.690282	0.723932	12	2	1	B	61.3	0.571605	0.51358	0.62963	0.691798	0.722416	10	1	1	D	43.7	0.408618	0.564642	0.849571	10	1	1	B
Mozambique	Low income	0	0.217571	0.191124	0.252021	0.262501	0.262501	0.825289	0.588925	55	4	3	C	43	0.345679	0.230864	0.471605	0.855388	0.558825	55	1	3	C	28.1	0.17682	0.80216	0.612054	101	2	6	C
Myanmar	Low income	0	0.429656	0.409609	0.454792	0.448176	0.448176	0.725365	0.688849	20	2	2	D	48.4	0.412346	0.312346	0.509877	0.703791	0.710423	11	1	1	D	43.4	0.40416	0.699027	0.715187	51	1	3	B
Namibia	Upper middle income	0	0.210709	0.191011	0.230377	0.490478	0.490478	0.929274	0.48494	119	6	7	C	53.7	0.477778	0.366667	0.574074	0.922633	0.49158	89	2	5	C	35.6	0.288262	0.840283	0.57393	120	2	7	C
Nauru	NA	0.4	0.035341	0.0325519	0.040191	NA	NA	NA	NA	NA	NA	NA	NA	NA	NA	NA	NA	NA	NA	NA	NA	NA	NA	20.8	0.0683507	0.967077	0.447136	181	2	10	C
Nepal	Low income	0	0.444851	0.417321	0.472619	0.404405	0.404405	0.686829	0.727385	11	1	1	D	50.8	0.441975	0.391358	0.493827	0.7096	0.704613	15	1	1	D	35.1	0.280832	0.622139	0.792074	28	1	2	D
Netherlands	High income	0	0.717106	0.632618	0.782137	0.918935	0.918935	0.961494	0.45272	135	7	8	B	89.5	0.919753	0.908642	0.930864	0.962276	0.451938	128	2	7	B	75.6	0.882615	0.926843	0.48737	167	2	9	B
New Zealand	High income	0	0.531577	0.497893	0.564369	0.916279	0.916279	1.02907	0.385142	167	8	9	B	86.2	0.879012	0.869136	0.891358	0.996034	0.41818	156	2	9	B	54	0.561664	0.73136	0.682854	67	1	4	B
Nicaragua	Lower middle income	0	0.262817	0.223535	0.297885	0.492491	0.492491	0.886558	0.527655	89	5	5	C	64.3	0.608642	0.577778	0.638272	0.955972	0.458241	119	2	7	A	43.1	0.399703	0.838571	0.575643	118	2	7	A
Niger	Low income	0	0.102754	0.0900482	0.112704	0.166531	0.166531	0.912569	0.501644	103	6	6	C	41	0.320988	0.21358	0.418519	0.952934	0.461279	115	2	7	C	32.2	0.237741	0.928209	0.486005	168	2	9	C
Nigeria	Lower middle income	0	0.453083	0.386558	0.518231	0.270681	0.270681	0.610234	0.803979	3	1	1	D	51.3	0.448148	0.348148	0.518519	0.707075	0.707139	13	1	1	D	37.8	0.320951	0.634135	0.780079	32	1	2	B
Niue	NA	5.7	0.0186175	0.0119205	0.0253234	NA	NA	NA	NA	NA	NA	NA	NA	NA	NA	NA	NA	NA	NA	NA	NA	NA	NA	20.5	0.063893	0.98346	0.430753	189	2	10	C
Northern Mariana Islands (except Guam)	High income	0	0.248401	0.224396	0.263022	NA	NA	NA	NA	NA	NA	NA	NA	71.8	0.701235	0.661728	0.737037	1.02793	0.386288	166	2	9	A	NA	NA	NA	NA	NA	NA	NA	NA
Norway	High income	0	0.648096	0.568268	0.727658	1	1	1.06011	0.354102	174	9	10	B	90.5	0.932099	0.920988	0.94321	0.996315	0.417898	157	2	9	B	64.6	0.719168	0.800649	0.613565	99	2	6	B
Oman	High income	0	0.471967	0.439901	0.4979	0.633743	0.633743	0.824893	0.58932	54	4	3	B	77.1	0.766667	0.735802	0.803704	0.930912	0.483302	98	2	6	B	43.1	0.399703	0.662255	0.751959	38	1	2	B
Pakistan	Lower middle income	0	0.562412	0.520446	0.60396	0.308544	0.308544	0.535427	0.878786	1	1	1	D	43.1	0.346914	0.298765	0.396296	0.558419	0.855794	3	1	1	D	35.5	0.286776	0.523186	0.891028	7	1	1	D
Palau	Upper middle income	0	0.120031	0.10041	0.137381	0.65801	0.65801	1.09878	0.315432	181	10	10	A	NA	NA	NA	NA	NA	NA	NA	NA	NA	NA	21.9	0.0846954	0.884035	0.530178	142	2	8	C
Palestine	NA	NA	NA	NA	NA	NA	NA	NA	NA	NA	NA	NA	NA	70.5	0.685185	0.644444	0.72963	NA	NA	NA	NA	NA	NA	NA	NA	NA	NA	NA	NA	NA	NA
Panama	Upper middle income	0	0.385693	0.358978	0.418604	0.606521	0.606521	0.863274	0.55094	77	5	5	B	64.4	0.609877	0.57284	0.641975	0.865635	0.548579	65	1	4	B	43.7	0.408618	0.737796	0.676418	70	1	4	B
Papua New Guinea	Lower middle income	0	0.189665	0.172329	0.210481	0.339184	0.339184	0.878458	0.535755	84	5	5	C	38.6	0.291358	0.183951	0.390123	0.861123	0.553091	60	1	4	C	27.8	0.172363	0.828464	0.58575	111	2	6	C
Paraguay	Lower middle income	0	0.233377	0.207992	0.258721	0.541167	0.541167	0.938388	0.475826	123	6	7	C	60.4	0.560494	0.523457	0.595062	0.949665	0.464548	112	2	6	C	35.7	0.289747	0.819551	0.594662	109	2	6	C
Peru	Upper middle income	0	0.463916	0.412655	0.518123	0.64567	0.64567	0.839211	0.575002	61	4	4	B	69.6	0.674074	0.641975	0.701235	0.861256	0.552958	61	1	4	B	49.2	0.490342	0.726513	0.687701	64	1	4	B
Philippines	Lower middle income	0	0.641653	0.595922	0.687637	0.544923	0.544923	0.652191	0.762022	6	1	1	D	52	0.45679	0.430864	0.483951	0.580577	0.833637	4	1	1	D	47.6	0.466568	0.588301	0.825913	15	1	1	B
Poland	High income	0	0.666988	0.59013	0.717185	0.782799	0.782799	0.850689	0.563525	68	5	4	B	79.6	0.797531	0.780247	0.814815	0.864264	0.549949	63	1	4	B	55.4	0.582467	0.670943	0.743271	41	1	3	B
Portugal	High income	0	0.687285	0.591632	0.77579	0.888782	0.888782	0.942191	0.472022	126	7	7	B	84.5	0.858025	0.846914	0.87037	0.913234	0.500979	84	2	5	B	60.3	0.655275	0.726069	0.688145	63	1	4	B
Puerto Rico	High income	0	0.572339	0.520017	0.639503	NA	NA	NA	NA	NA	NA	NA	NA	76.6	0.760494	0.741975	0.779012	0.872494	0.54172	67	1	4	B	NA	NA	NA	NA	NA	NA	NA	NA
Qatar	High income	0	0.525315	0.474465	0.565052	0.787534	0.787534	0.91953	0.494684	109	6	6	B	85.2	0.866667	0.82716	0.904938	0.988148	0.426065	146	2	8	B	41.2	0.371471	0.602757	0.811456	20	1	1	B
Romania	Upper middle income	0	0.576689	0.509484	0.628888	0.657694	0.657694	0.782147	0.632067	36	3	2	B	74.4	0.733333	0.712346	0.753086	0.846741	0.567473	48	1	3	B	45.8	0.439822	0.610439	0.803775	23	1	2	B
Russia	High income	0	0.710378	0.612218	0.80258	0.639878	0.639878	0.702371	0.711843	14	2	1	B	71.7	0.7	0.682716	0.717284	0.757549	0.656664	22	1	2	B	44.3	0.417533	0.508149	0.906065	2	1	1	B
Rwanda	Low income	0	0.184513	0.145339	0.238279	0.3553	0.3553	0.889526	0.524687	92	5	5	C	47.8	0.404938	0.296296	0.503704	0.910491	0.503722	82	2	5	C	34.2	0.267459	0.858227	0.555987	131	2	7	C
Saint Kitts and Nevis, Leeward Islands	High income	0	0.119563	0.0881055	0.142434	0.691572	0.691572	1.11957	0.294642	187	10	10	A	NA	NA	NA	NA	NA	NA	NA	NA	NA	NA	26.2	0.148588	0.892887	0.521327	146	2	8	C
Saint Lucia	Upper middle income	0	0.212135	0.174379	0.239547	0.516511	0.516511	0.94208	0.472133	125	7	7	C	62.5	0.58642	0.546914	0.622222	0.982151	0.432063	142	2	8	C	35.3	0.283804	0.837422	0.576791	117	2	7	C
Samoa	Lower middle income	0	0.114952	0.0919547	0.124607	0.580679	0.580679	1.05854	0.355678	173	9	10	A	62.1	0.581481	0.525926	0.639506	1.05898	0.355237	176	2	10	C	26.4	0.15156	0.897931	0.516282	150	2	8	C
San Marino	High income	100	NA	NA	NA	NA	NA	NA	NA	NA	NA	NA	NA	NA	NA	NA	NA	NA	NA	NA	NA	NA	NA	31.1	0.221397	NA	NA	NA	NA	NA	NA
São Tomé and Príncipe	Lower middle income	0	0.0524325	0.0418733	0.059516	0.223256	0.223256	0.973513	0.440701	146	7	8	C	49.6	0.42716	0.317284	0.538272	1.0394	0.374815	171	2	9	C	17.7	0.0222883	0.94783	0.466384	175	2	10	C
Saudi Arabia	High income	0	0.66953	0.608957	0.740795	0.736844	0.736844	0.807558	0.606656	43	4	3	B	79.4	0.795062	0.774074	0.816049	0.861007	0.553206	59	1	4	B	49.3	0.491828	0.592541	0.821673	16	1	1	B
Senegal	Lower middle income	0	0.28863	0.246679	0.316478	0.329156	0.329156	0.783831	0.630383	38	3	2	C	44.4	0.362963	0.234568	0.485185	0.798617	0.615597	32	1	2	C	37.9	0.322437	0.781033	0.633181	92	1	5	A
Serbia	Upper middle income	0	0.418122	0.343154	0.491874	0.568934	0.568934	0.813799	0.600415	47	4	3	D	75.4	0.745679	0.730864	0.761728	0.945843	0.46837	109	2	6	B	52.3	0.536404	0.791399	0.622815	95	2	5	B
Seychelles	Upper middle income	0	0.182582	0.162502	0.207856	0.628108	0.628108	1.03087	0.383344	168	8	9	A	66.1	0.630864	0.6	0.660494	1.03255	0.381663	169	2	9	A	31.9	0.233284	0.850055	0.564159	123	2	7	C
Sierra Leone	Low income	0	0.0783381	0.0505729	0.12719	0.223397	0.223397	0.94835	0.465864	130	7	7	C	41.3	0.324691	0.225926	0.420988	0.977182	0.437031	140	2	8	C	38.2	0.326895	0.977917	0.436297	185	2	10	A
Singapore	High income	0	0.684986	0.628857	0.732256	0.878289	0.878289	0.933073	0.48114	120	6	7	B	86.3	0.880247	0.867901	0.892593	0.934916	0.479297	102	2	6	B	58.7	0.631501	0.705711	0.708503	55	1	3	B
Slovakia	High income	0	0.286742	0.227663	0.33231	0.808457	0.808457	1.07812	0.336095	179	9	10	A	78.6	0.785185	0.769136	0.801235	1.06078	0.353434	177	2	10	A	47.9	0.471025	0.854753	0.559461	125	2	7	A
Slovenia	High income	0	0.233466	0.190694	0.267207	0.80579	0.80579	1.11215	0.302066	186	10	10	A	87.4	0.893827	0.882716	0.906173	1.1775	0.236716	190	2	10	A	67.2	0.757801	1.07789	0.336328	192	2	NA	A
Solomon Islands	Lower middle income	0	0.0603071	0.0542606	0.0673197	0.370311	0.370311	1.01003	0.404187	159	8	9	C	43.1	0.346914	0.240741	0.454321	1.00168	0.412529	158	2	9	C	20.7	0.0668648	0.942069	0.472145	172	2	9	C
Somalia	Low income	0	0.123301	0.108518	0.156917	0	0	0.876699	0.537514	83	5	5	C	34.2	0.237037	0.0271605	0.441975	0.908179	0.506035	81	2	5	C	16.6	0.00594354	0.87672	0.537494	137	2	8	C
South Africa	Upper middle income	0	0.515823	0.466277	0.544806	0.697292	0.697292	0.848907	0.565306	67	4	4	B	52	0.45679	0.422222	0.492593	0.665646	0.748568	6	1	1	D	54.8	0.573551	0.750592	0.663622	74	1	4	B
South Sudan	Lower middle income	0	0.147148	0.123492	0.163323	0.100836	0.100836	0.858792	0.555422	72	5	4	C	38.8	0.293827	0.0469136	0.471605	0.902048	0.512166	75	2	4	C	21.7	0.0817236	0.856758	0.557455	129	2	7	C
Spain	High income	0	0.837761	0.728616	0.933452	0.875475	0.875475	0.890381	0.523833	93	5	5	B	89.6	0.920988	0.911111	0.92963	0.935168	0.479045	103	2	6	B	65.9	0.738484	0.756096	0.658118	76	1	4	B
Sri Lanka	Lower middle income	0	0.477654	0.453402	0.527574	0.571001	0.571001	0.773878	0.640335	34	3	2	B	72.8	0.71358	0.67284	0.753086	0.884332	0.529882	69	2	4	B	33.9	0.263001	0.584821	0.829393	14	1	1	D
St Vincent and the Grenadines	Upper middle income	0	0.0868658	0.0736135	0.113913	0.549145	0.549145	1.06554	0.348674	177	9	10	C	57.5	0.524691	0.490123	0.558025	1.05315	0.361068	174	2	10	C	33	0.249629	0.946641	0.467573	174	2	10	C
Sudan	Lower middle income	0	0.336296	0.298189	0.372176	0.29158	0.29158	0.724928	0.689285	19	2	1	D	50.1	0.433333	0.37037	0.495062	0.792641	0.621572	29	1	2	D	26.2	0.148588	0.680133	0.734081	45	1	3	D
Suriname	Upper middle income	0	0.156181	0.140113	0.175557	0.55532	0.55532	1.01015	0.40406	160	8	9	C	56.7	0.514815	0.480247	0.549383	0.988466	0.425748	147	2	8	C	36.5	0.301634	0.89611	0.518103	148	2	8	C
Swaziland	Lower middle income	0.4	0.0460662	0.0367492	0.0528331	0.35847	0.35847	1.01906	0.39515	165	8	9	C	41.9	0.332099	0.193827	0.487654	1.01009	0.404125	160	2	9	C	31.1	0.221397	0.979289	0.434925	187	2	10	C
Sweden	High income	0	0.655751	0.57254	0.719596	0.955625	0.955625	1.01574	0.398474	162	8	9	B	90.5	0.932099	0.920988	0.94321	0.993638	0.420576	152	2	8	B	72.1	0.830609	0.899121	0.515092	151	2	8	B
Switzerland	High income	0	0.736772	0.660815	0.802928	0.915839	0.915839	0.952917	0.461297	131	7	7	B	91.8	0.948148	0.937037	0.958025	0.984009	0.430205	144	2	8	B	67	0.754829	0.79941	0.614804	98	2	6	B
Syria	Lower middle income	11.4	0.0369576	0.0103983	0.0973335	NA	NA	NA	NA	NA	NA	NA	NA	74.6	0.735802	0.704938	0.765432	1.21196	0.20225	191	2	NA	A	19.9	0.0549777	0.96461	0.449603	180	2	10	C
Taiwan SAR, China	High income	NA	NA	NA	NA	NA	NA	NA	NA	NA	NA	NA	NA	77.6	0.77284	0.737037	0.807407	NA	NA	NA	NA	NA	NA	NA	NA	NA	NA	NA	NA	NA	NA
Tajikistan	Low income	0	0.33714	0.299813	0.348964	0.507026	0.507026	0.834541	0.579673	60	4	4	D	58.6	0.538272	0.514815	0.564198	0.853885	0.560329	53	1	3	D	32.3	0.239227	0.704707	0.709506	54	1	3	D
Tanzania	Low income	0	0.334235	0.29116	0.392415	0.340445	0.340445	0.74776	0.666453	27	2	2	C	49.9	0.430864	0.296296	0.54321	0.793024	0.62119	30	1	2	C	36.4	0.300149	0.730296	0.683918	66	1	4	D
Thailand	Upper middle income	0	0.725638	0.684677	0.769701	0.711334	0.711334	0.762411	0.651803	30	3	2	B	70.8	0.688889	0.654321	0.725926	0.741514	0.6727	18	1	1	B	73.2	0.846954	0.890284	0.52393	145	2	8	B
Timor-Leste	Lower middle income	0	0.0860004	0.078724	0.096956	0.310208	0.310208	0.965207	0.449007	140	7	8	C	51.6	0.451852	0.393827	0.518519	1.01959	0.394623	163	2	9	C	26	0.145617	0.925527	0.488687	165	2	9	C
Togo	Low income	0	0.113456	0.098333	0.141526	0.259396	0.259396	0.923714	0.4905	115	6	7	C	44.3	0.361728	0.266667	0.462963	0.957501	0.456713	123	2	7	C	32.5	0.242199	0.919033	0.495181	161	2	9	C
Tonga	Upper middle income	0	0.0882121	0.0780863	0.102169	0.630046	0.630046	1.10829	0.30592	184	10	10	A	62.1	0.581481	0.530864	0.624691	1.08142	0.33279	181	2	10	C	25.1	0.132244	0.921328	0.492885	162	2	9	C
Trinidad and Tobago	High income	0	0.302399	0.274289	0.328067	0.594998	0.594998	0.916881	0.497333	105	6	6	A	62.1	0.581481	0.548148	0.612346	0.908168	0.506046	80	2	5	C	36.6	0.30312	0.760611	0.653602	81	1	5	C
Tunisia	Upper middle income	0	0.487138	0.402182	0.577312	0.535451	0.535451	0.741441	0.672772	25	2	2	D	70.1	0.680247	0.637037	0.725926	0.851917	0.562296	50	1	3	B	33.7	0.26003	0.575016	0.839198	11	1	1	D
Turkey	Upper middle income	0	0.736527	0.626221	0.830385	0.677438	0.677438	0.72687	0.687343	21	2	2	B	76.2	0.755556	0.732099	0.779012	0.800176	0.614037	33	1	2	B	52.4	0.53789	0.598952	0.815261	18	1	1	B
Turkmenistan	Upper middle income	0	0.222475	0.173785	0.32622	0.486696	0.486696	0.917289	0.496925	106	6	6	C	58.1	0.532099	0.506173	0.560494	0.942165	0.472049	106	2	6	C	31.8	0.231798	0.811342	0.602872	104	2	6	C
Tuvalu	Upper middle income	30.3	0.0109189	0.00870877	0.0129506	0.608741	0.608741	1.1614	0.252815	188	10	10	A	NA	NA	NA	NA	NA	NA	NA	NA	NA	NA	21.6	0.0802377	0.99233	0.421883	190	2	10	C
Uganda	Low income	0	0.250432	0.232752	0.294706	0.36585	0.36585	0.834086	0.580128	58	4	4	C	42.9	0.344444	0.22963	0.477778	0.824921	0.589293	43	1	3	C	44.3	0.417533	0.858013	0.5562	130	2	7	A
Ukraine	Lower middle income	0	0.522483	0.448223	0.579342	0.617343	0.617343	0.780471	0.633742	35	3	2	B	72.7	0.712346	0.688889	0.734568	0.857589	0.556624	57	1	3	B	38	0.323923	0.577017	0.837197	13	1	1	B
United Arab Emirates	High income	0	0.720313	0.672824	0.764425	0.7652	0.7652	0.814712	0.599501	50	4	3	B	72.2	0.706173	0.654321	0.75679	0.759543	0.654671	23	1	2	B	46.7	0.453195	0.532551	0.881663	8	1	1	B
United Kingdom	High income	0	0.900535	0.79869	0.992979	0.897495	0.897495	0.90299	0.511224	97	6	6	B	84.6	0.859259	0.849383	0.869136	0.864997	0.549217	64	1	4	B	77.9	0.91679	0.92217	0.492043	164	2	9	B
Uruguay	High income	0	0.314795	0.298061	0.333437	0.745957	0.745957	1.0129	0.401318	161	8	9	A	72	0.703704	0.685185	0.722222	0.982194	0.43202	143	2	8	A	41.3	0.372957	0.78013	0.634084	91	1	5	A
USA	High income	0	0.913403	0.810967	1	0.924939	0.924939	0.928984	0.48523	118	6	7	B	81.3	0.818519	0.808642	0.82963	0.823087	0.591127	40	1	3	B	83.5	1	1.00374	0.410471	191	2	10	B
Uzbekistan	Lower middle income	0	0.3781	0.326968	0.417023	0.515492	0.515492	0.80777	0.606444	44	4	3	D	62.3	0.583951	0.558025	0.611111	0.853087	0.561126	51	1	3	D	34.3	0.268945	0.677563	0.736651	44	1	3	D
Vanuatu	Lower middle income	0	0.0979833	0.0799511	0.120213	0.490878	0.490878	1.02693	0.387279	166	8	9	C	43.1	0.346914	0.245679	0.434568	0.966428	0.447786	132	2	7	C	26.1	0.147103	0.913933	0.500281	159	2	9	C
Venezuela	Upper middle income	0	0.401647	0.356127	0.440491	0.530692	0.530692	0.799787	0.614426	41	4	3	D	64.7	0.61358	0.582716	0.640741	0.857034	0.55718	56	1	3	B	23	0.10104	0.606824	0.80739	22	1	2	D
Viet Nam	Lower middle income	0	0.60291	0.561275	0.652924	0.626124	0.626124	0.741426	0.672788	24	2	2	B	66.3	0.633333	0.581481	0.68642	0.747524	0.66669	20	1	2	B	49.1	0.488856	0.62981	0.784404	31	1	2	B
Virgin Islands, USA	High income	0	0.316396	0.23857	0.356993	NA	NA	NA	NA	NA	NA	NA	NA	70.2	0.681481	0.653086	0.708642	0.965263	0.448951	130	2	7	A	NA	NA	NA	NA	NA	NA	NA	NA
Yemen	Lower middle income	0	0.281389	0.220947	0.340667	0.250277	0.250277	0.760947	0.653266	29	3	2	C	49.6	0.42716	0.31358	0.525926	0.835983	0.57823	45	1	3	C	18.5	0.0341753	0.719423	0.69479	61	1	4	C
Zambia	Lower middle income	0	0.219661	0.180194	0.254033	0.420459	0.420459	0.886406	0.527808	88	5	5	C	41.6	0.328395	0.233333	0.433333	0.846624	0.567589	47	1	3	C	28.7	0.185736	0.802139	0.612074	100	2	6	C
Zimbabwe	Low income	0	0.230927	0.199442	0.261135	0.337478	0.337478	0.83986	0.574354	62	4	4	C	48.7	0.416049	0.309877	0.522222	0.874397	0.539816	68	1	4	C	38.2	0.326895	0.835664	0.57855	116	2	7	A
